# Supplementary material for: Genome-Wide Analysis of the SRPP/REF Gene Family in Taraxacum kok-saghyz Provides Insights into Its Expression Patterns in Response to Ethylene and Methyl Jasmonate Treatments
Source: Int J Mol Sci. 2024 Jun 22;25(13):6864. doi: 10.3390/ijms25136864 (PMC11241686; doi:10.3390/ijms25136864)
Supplement: Supplementary file 1 [file ijms-25-06864-s001.zip]

Archive with 8 entries (8 files):
- Figure S1 TkSRPPREF gene family protein tertiary structure.pdf
- Figure S2 Phylogenetic analysis of TkSRPPREF in multiple species.pdf
- Figure S3 Gene structure ,conserved domain and protein motif of the SRPPREF gene family in Taraxacum kok-saghyz.pdf
- Figure S4 Expression profile of TkSRPPREF gene in Taraxacum kok-saghy leaves under ethylene induced hormone treatment.pdf
- Figure S5 Expression profile of TkSRPPREF gene in Taraxacum kok-saghyz leaves under MeJA induced hormone treatment.pdf
- Table S1.Prediction of TkSRPPREFs protein secondary structure in Taraxacum kok-saghyz..pdf
- Table S2 Primer list.xlsx
- Table S3 WGDsegmental duplication event of SRPPREFs genes in T. kok-saghyz.xlsx
