# Supplementary material for: Genome-Wide Analysis of the SRPP/REF Gene Family in Taraxacum kok-saghyz Provides Insights into Its Expression Patterns in Response to Ethylene and Methyl Jasmonate Treatments
Source: Int J Mol Sci. 2024 Jun 22;25(13):6864. doi: 10.3390/ijms25136864 (PMC11241686; doi:10.3390/ijms25136864)
Supplement: Supplementary file 1 [file ijms-25-06864-s001.zip › Table S2 Primer list.xlsx]

## Sheet: Sheet1
Table S2 Primer list
Primer	Forward primer (5’-3’)	Reverse primer (5’-3’)
qTkSRPP1	AGCCGACAGCTAAAGAG	CTGCCGTGTAACAAACA
qTkSRPP2	TTGAAGCACCTTGGATT	AGCAAACTTTAGGACGC
qTkSRPP3	AAGACGCAACAACTACAGCC	CATAGGGGACGTAATTGAAA
qTkSRPP4	TCCCAAACATACGAAACACA	GGTTAATTTGGCAATGCTTT
qTkSRPP5	CTTAAATCTGAAGGTTTGGGTA	TCAGTTGTCGTGGAAAGTGT
qTkSRPP6	GAGGTTGGAGTGCTGTTGA	ATGATGTGGTTTGTGGTGC
qTkSRPP7	ATGTGAAATATGAGCCGGTT	GCACCAATGGCAGATAAGA
qTkSRPP8	ATCGGCTTGGCACTCAT	GAAACCTTGTACCCTTTCTCA
qTkSRPP9	AAAGTCAAGTTTTGGGTGGA	ACGATGTGGTTTGTGGTGC
qTkSRPP10	AGTAGGTTTTGGGTGGACG	AACGATGCGGTTTGTGG
qTkREF1	ACCCTCCTTCTGTTACCACTA	CCGTATCATTGTACCACTTGC
qTkREF2	AAAACGGTGGGTTTGGTC	TTTGGGGCATACTTGTCG
qTkACTIN	GGAAGGATCTTTATGGGAAC	CAGACACTATACTTCCTCTCAGG
pCAMBIA1300-SRPP1	ggagaggacagggtacccgggATGAAACAAGCTCCAAGCCAA	cttgctcaccatggtactagtATCATGTATCAACATGAATAGCTTGT
pCAMBIA1300-SRPP4	ggagaggacagggtacccgggATGGCCGATAACGCTGTTCC	cttgctcaccatggtactagtATGTGCCACGACAGCTCC
pCAMBIA1300-SRPP7	ggagaggacagggtacccgggATGACCGACGCTGCTTCTGT	cttgctcaccatggtactagtAGCAGCTTCTCCCCCTTC
pCAMBIA1300-REF1	atttggagaggacagggtaccATGGATTCAGAAGAGGCTAAGGTC	cttgctcaccatggtactagtGTCATCATCATCGTTCAACCC
