# Supplementary material for: Genome-Wide Analysis of the SRPP/REF Gene Family in Taraxacum kok-saghyz Provides Insights into Its Expression Patterns in Response to Ethylene and Methyl Jasmonate Treatments
Source: Int J Mol Sci. 2024 Jun 22;25(13):6864. doi: 10.3390/ijms25136864 (PMC11241686; doi:10.3390/ijms25136864)
Supplement: Supplementary file 1 [file ijms-25-06864-s001.zip › Table S3 WGDsegmental duplication event of SRPPREFs genes in T. kok-saghyz.xlsx]

## Sheet: Sheet1
Table S3 WGD/segmental duplication event of SRPP/REFs genes in T. kok-saghyz
Gene name	Gene ID	Duplication type
TkSRPP1	TkA04G007290.1	Dispersed
TkSRPP2	TkA04G477020.1	Tandem
TkSRPP3	TkA04G477110.1	Tandem
TkSRPP4	TkA04G477570.1	Tandem
TkSRPP5	TkA04G477840.1	Tandem
TkSRPP6	TkA04G478010.1	Tandem
TkSRPP7	TkA04G478030.1	Tandem
TkSRPP8	TkA04G487760.1	WGD or Segmental
TkSRPP9	TkA04G487970.1	Tandem
TkSRPP10	TkA04G488020.1	Tandem
TkREF1	TkA05G282200.1	Singleton
TkREF2	TkA05G283940.1	Singleton
